# Supplementary material for: Entomo-Virological Surveillance and Genomic Insights into DENV-2 Genotype III Circulation in Rural Esmeraldas, Ecuador
Source: Pathogens. 2025 May 28;14(6):541. doi: 10.3390/pathogens14060541 (PMC12195760; doi:10.3390/pathogens14060541)
Supplement: Supplementary file 1 [file pathogens-14-00541-s001.zip › pathogens-3603511-supplementary/S1_Table.xls]

## Sheet: Oligos
Oligo Name	Sequence (5' to 3')	Reference
DENV2_1_LEFT	AGCAGATCTCTGATGAATAACCAACG	*Primers designed by the CADDE project (https://www.caddecentre.org/)
DENV2_1_RIGHT	TTTTTGCCATCGTCGTCACACA	*Primers designed by the CADDE project (https://www.caddecentre.org/)
DENV2_2_LEFT	TCGCTCCTTCAATGACAATGCG	*Primers designed by the CADDE project (https://www.caddecentre.org/)
DENV2_2_RIGHT	CCATTCTCAGCCTGCACTTGAG	*Primers designed by the CADDE project (https://www.caddecentre.org/)
DENV2_3_LEFT	ACATTGGTCACTTTCAAAAATCCCC	*Primers designed by the CADDE project (https://www.caddecentre.org/)
DENV2_3_RIGHT	TGAAGGGGATTCTGGTTGGAACT	*Primers designed by the CADDE project (https://www.caddecentre.org/)
DENV2_4_LEFT	ATAGTGGTTGCGTTGTGAGCTG	*Primers designed by the CADDE project (https://www.caddecentre.org/)
DENV2_4_RIGHT	CGGCAGCACCATTCTGTTATGA	*Primers designed by the CADDE project (https://www.caddecentre.org/)
DENV2_5_LEFT	TCATGCAGGCAGGAAAACGATC	*Primers designed by the CADDE project (https://www.caddecentre.org/)
DENV2_5_RIGHT	TCTCAAGAGTAGTCCAGCTGCA	*Primers designed by the CADDE project (https://www.caddecentre.org/)
DENV2_6_LEFT	TGGAAATCAGACCATTGAAAGAGAAAGA	*Primers designed by the CADDE project (https://www.caddecentre.org/)
DENV2_6_RIGHT	TGGTCAGTGTTTGTTCTTCCTCTT	*Primers designed by the CADDE project (https://www.caddecentre.org/)
DENV2_7_LEFT	CCAATCCTGTCAATAACAATATCAGAAGAT	*Primers designed by the CADDE project (https://www.caddecentre.org/)
DENV2_7_RIGHT	TGATGGCTGGGGTTTGGTATCT	*Primers designed by the CADDE project (https://www.caddecentre.org/)
DENV2_8_LEFT	AGATCGAAGATGACATTTTCCGAAAGA	*Primers designed by the CADDE project (https://www.caddecentre.org/)
DENV2_8_RIGHT	CCCATGTATATGTACTGGTCATTTTCATT	*Primers designed by the CADDE project (https://www.caddecentre.org/)
DENV2_9_LEFT	ATGCCAGTGACCCACTCTAGTG	*Primers designed by the CADDE project (https://www.caddecentre.org/)
DENV2_9_RIGHT	CCACCACTGTGAGGATGGCTAT	*Primers designed by the CADDE project (https://www.caddecentre.org/)
DENV2_10_LEFT	ACCAGAAAAACAGAGAACACCCC	*Primers designed by the CADDE project (https://www.caddecentre.org/)
DENV2_10_RIGHT	CCACTTCCTGGATTCCACTTTTCT	*Primers designed by the CADDE project (https://www.caddecentre.org/)
DENV2_11_LEFT	GGAGCTGGACTTCTCTTTTCCAT	*Primers designed by the CADDE project (https://www.caddecentre.org/)
DENV2_11_RIGHT	GACGTCCCAAGGTTTTGTCAGC	*Primers designed by the CADDE project (https://www.caddecentre.org/)
DENV2_12_LEFT	AGAGCATGAAACATCATGGCACT	*Primers designed by the CADDE project (https://www.caddecentre.org/)
DENV2_12_RIGHT	GTGCCTCTTGGTGTTGGTCTTT	*Primers designed by the CADDE project (https://www.caddecentre.org/)
DENV2_13_LEFT	TGGGACACAAGAATCACACTAGAAG	*Primers designed by the CADDE project (https://www.caddecentre.org/)
DENV2_13_RIGHT	CCGCACCATTGGTCTTCTCTTT	*Primers designed by the CADDE project (https://www.caddecentre.org/)
