# Supplementary material for: Entomo-Virological Surveillance and Genomic Insights into DENV-2 Genotype III Circulation in Rural Esmeraldas, Ecuador
Source: Pathogens. 2025 May 28;14(6):541. doi: 10.3390/pathogens14060541 (PMC12195760; doi:10.3390/pathogens14060541)
Supplement: Supplementary file 1 [file pathogens-14-00541-s001.zip › pathogens-3603511-supplementary/S2_Table.xls]

## Sheet: Supplementary 2
	Information of female Aedes aegypti mosquitoes corresponding to the sequenced pool
	Locality	Collection date	Collection hour	Housing number	Longitude	Latitude	Altitude	Aedes aegypti ♀ Unfed	Aedes aegypti ♀ Fed	Total
	Borbon	2022-04-27	09:23:00	729	-78.9898	1.08763	7.73689	0	6	6
	Borbon	2022-04-27	10:30:00	759	-78.9893	1.08675	4.34379	3	0	3
	Borbon	2022-04-27	11:11:00	783	-78.9905	1.08671	9.06967	1	0	1
	Borbon	2022-04-27	11:19:00	785	-78.9906	1.08685	11.0111	3	0	3
	Borbon	2022-04-27	10:48:00	764	-78.9898	1.08707	0.037258	2	1	3
	Borbon	2022-04-27	11:59:00	787	-78.9906	1.08695	15.2633	0	0	0
	Borbon	2022-04-27	10:59:00	775	-78.9905	1.08606	6.78689	1	0	1
	Borbon	2022-04-27	11:30:00	786	-78.9905	1.08699	10.0574	1	2	3
	Borbon	2022-04-27	08:33:00	723	-78.9894	1.08793	15.4542	0	0	0
	Borbon	2022-04-27	11:45:00	795	-78.9905	1.08688	8.87128	0	0	0
	Borbon	2022-04-27	09:10:00	728	-78.9896	1.0876	8.80579	2	1	3
	Borbon	2022-04-27	10:10:00	741	-78.9895	1.08715	8.73119	0	1	1
	Borbon	2022-04-27	09:39:00	736	-78.9891	1.08761	7.28238	0	4	4
	Borbon	2022-04-27	08:49:00	724	-78.9894	1.08785	15.8596	0	2	2
	Borbon	2022-04-27	09:50:00	739	-78.9894	1.08721	3.71246	0	0	0
								13	17	30
